# Supplementary material for: Predicting Chemotherapy Benefit across Different Races in Early-Stage Breast Cancer Patients Using the Oncotype DX Score
Source: Cancers (Basel). 2023 Jun 16;15(12):3217. doi: 10.3390/cancers15123217 (PMC10296905; doi:10.3390/cancers15123217)
Supplement: Supplementary file 1 [file cancers-15-03217-s001.zip]

Archive with 1 entries (1 files):
- cancers-2404570-supplementary.pdf
